# Supplementary material for: A Novel Long Non-coding RNA, MSTRG.51053.2 Regulates Cisplatin Resistance by Sponging the miR-432-5p in Non-small Cell Lung Cancer Cells
Source: Front Oncol. 2020 Feb 25;10:215. doi: 10.3389/fonc.2020.00215 (PMC7052009; doi:10.3389/fonc.2020.00215)
Supplement: Supplementary file 1 [file Table_1.xls]

## Sheet: Table 1_v1 upregulated pathway
Table 1_v1 The 27 significantly upregulated pathways
id	Description	Significant	Annotated	Pvalue	Qvalue	Signi_id	Signi_symbol
ko05034	Alcoholism	28/232	180/7736	4.16368e-13	9.99284e-11	ENSG00000196890,ENSG00000276410,ENSG00000197153,ENSG00000272196,ENSG00000273703,ENSG00000278588,ENSG00000183598,ENSG00000275714,ENSG00000275379,ENSG00000274641,ENSG00000203852,ENSG00000181218,ENSG00000114450,ENSG00000203812,ENSG00000203811,ENSG00000184678,ENSG00000110931,ENSG00000278828,ENSG00000278463,ENSG00000124635,ENSG00000132437,ENSG00000278272,ENSG00000275221,ENSG00000188486,ENSG00000196747…	HIST3H2BB,HIST1H2BB,HIST1H3J,HIST2H2AA4,HIST1H2BM,HIST1H2BI,HIST2H3D,HIST1H3A,HIST1H3I,HIST1H2BO,HIST2H3A,HIST3H2A,GNB4,HIST2H2AA3,HIST2H3C,HIST2H2BE,CAMKK2,HIST1H3H,HIST1H2AB,HIST1H2BJ,DDC,HIST1H3C,HIST1H2AK,H2AFX,HIST1H2AI,HIST1H2AG,HIST1H2AL,HIST1H2AH
ko05322	Systemic lupus erythematosus	25/232	221/7736	8.34803e-09	1.00176e-06	ENSG00000196890,ENSG00000276410,ENSG00000197153,ENSG00000272196,ENSG00000273703,ENSG00000278588,ENSG00000183598,ENSG00000275714,ENSG00000275379,ENSG00000274641,ENSG00000203852,ENSG00000181218,ENSG00000203812,ENSG00000203811,ENSG00000184678,ENSG00000278828,ENSG00000278463,ENSG00000124635,ENSG00000278272,ENSG00000275221,ENSG00000188486,ENSG00000196747,ENSG00000196787,ENSG00000276903,ENSG00000274997	HIST3H2BB,HIST1H2BB,HIST1H3J,HIST2H2AA4,HIST1H2BM,HIST1H2BI,HIST2H3D,HIST1H3A,HIST1H3I,HIST1H2BO,HIST2H3A,HIST3H2A,HIST2H2AA3,HIST2H3C,HIST2H2BE,HIST1H3H,HIST1H2AB,HIST1H2BJ,HIST1H3C,HIST1H2AK,H2AFX,HIST1H2AI,HIST1H2AG,HIST1H2AL,HIST1H2AH
ko00630	Glyoxylate and dicarboxylate metabolism	5/232	28/7736	0.0012982	0.0795843	ENSG00000178445,ENSG00000140905,ENSG00000184207,ENSG00000121691,ENSG00000122729	GLDC,GCSH,PGP,CAT,ACO1
ko04976	Bile secretion	8/232	72/7736	0.00132641	0.0795843	ENSG00000113161,ENSG00000118777,ENSG00000186198,ENSG00000073060,ENSG00000137731,ENSG00000136881,ENSG00000162104,ENSG00000104267	HMGCR,ABCG2,SLC51B,SCARB1,FXYD2,BAAT,ADCY9,CA2
ko00100	Steroid biosynthesis	4/232	19/7736	0.00214199	0.0891236	ENSG00000116133,ENSG00000107798,ENSG00000079459,ENSG00000172893	DHCR24,LIPA,FDFT1,DHCR7
ko00980	Metabolism of xenobiotics by cytochrome P450	8/232	78/7736	0.00222809	0.0891236	ENSG00000008394,ENSG00000143198,ENSG00000108602,ENSG00000148834,ENSG00000084207,ENSG00000159231,ENSG00000244122,ENSG00000187134	MGST1,MGST3,ALDH3A1,GSTO1,GSTP1,CBR3,UGT1A7,AKR1C1
ko00900	Terpenoid backbone biosynthesis	4/232	21/7736	0.0031555	0.103361	ENSG00000113161,ENSG00000167508,ENSG00000148459,ENSG00000257365	HMGCR,MVD,PDSS1,FNTB
ko04115	p53 signaling pathway	7/232	66/7736	0.00344536	0.103361	ENSG00000103197,ENSG00000112576,ENSG00000113328,ENSG00000149212,ENSG00000164305,ENSG00000175793,ENSG00000146674	TSC2,CCND3,CCNG1,SESN3,CASP3,SFN,IGFBP3
ko05202	Transcriptional misregulation in cancers	12/232	169/7736	0.00475469	0.126792	ENSG00000197153,ENSG00000183598,ENSG00000275714,ENSG00000275379,ENSG00000203852,ENSG00000185630,ENSG00000203811,ENSG00000278828,ENSG00000245848,ENSG00000278272,ENSG00000133895,ENSG00000146674	HIST1H3J,HIST2H3D,HIST1H3A,HIST1H3I,HIST2H3A,PBX1,HIST2H3C,HIST1H3H,CEBPA,HIST1H3C,MEN1,IGFBP3
ko03410	Base excision repair	4/232	31/7736	0.0131317	0.31516	ENSG00000168496,ENSG00000132646,ENSG00000189403,ENSG00000109674	FEN1,PCNA,HMGB1,NEIL3
ko00480	Glutathione metabolism	5/232	50/7736	0.0164322	0.341587	ENSG00000008394,ENSG00000143198,ENSG00000148834,ENSG00000084207,ENSG00000100031	MGST1,MGST3,GSTO1,GSTP1,GGT1
ko03013	RNA transport	11/232	180/7736	0.0193373	0.341587	ENSG00000108424,ENSG00000169251,ENSG00000148730,ENSG00000135930,ENSG00000082898,ENSG00000104408,ENSG00000116030,ENSG00000198692,ENSG00000104356,ENSG00000125450,ENSG00000133226	KPNB1,NMD3,EIF4EBP2,EIF4E2,XPO1,EIF3E,SUMO1,EIF1AY,POP1,NUP85,SRRM1
ko00982	Drug metabolism - cytochrome P450	6/232	72/7736	0.0205298	0.341587	ENSG00000008394,ENSG00000143198,ENSG00000108602,ENSG00000148834,ENSG00000084207,ENSG00000244122	MGST1,MGST3,ALDH3A1,GSTO1,GSTP1,UGT1A7
ko01524	Platinum drug resistance	6/232	73/7736	0.0218271	0.341587	ENSG00000008394,ENSG00000143198,ENSG00000148834,ENSG00000084207,ENSG00000164305,ENSG00000170734	MGST1,MGST3,GSTO1,GSTP1,CASP3,POLH
ko01200	Carbon metabolism	8/232	116/7736	0.0229872	0.341587	ENSG00000178445,ENSG00000067225,ENSG00000184207,ENSG00000135094,ENSG00000121691,ENSG00000113790,ENSG00000122729,ENSG00000021826	GLDC,PKM,PGP,SDS,CAT,EHHADH,ACO1,CPS1
ko04213	Longevity regulating pathway - multiple species	6/232	75/7736	0.0245857	0.341587	ENSG00000204389,ENSG00000148730,ENSG00000204388,ENSG00000121691,ENSG00000109971,ENSG00000162104	HSPA1A,EIF4EBP2,HSPA1B,CAT,HSPA8,ADCY9
ko00380	Tryptophan metabolism	4/232	39/7736	0.0285243	0.341587	ENSG00000121691,ENSG00000113790,ENSG00000111275,ENSG00000132437	CAT,EHHADH,ALDH2,DDC
ko05204	Chemical carcinogenesis	6/232	78/7736	0.0291456	0.341587	ENSG00000008394,ENSG00000143198,ENSG00000108602,ENSG00000148834,ENSG00000084207,ENSG00000244122	MGST1,MGST3,ALDH3A1,GSTO1,GSTP1,UGT1A7
ko00901	Indole alkaloid biosynthesis	1/232	1/7736	0.0299897	0.341587	ENSG00000132437	DDC
ko00340	Histidine metabolism	3/232	23/7736	0.0302912	0.341587	ENSG00000108602,ENSG00000111275,ENSG00000132437	ALDH3A1,ALDH2,DDC
ko00620	Pyruvate metabolism	4/232	40/7736	0.0309722	0.341587	ENSG00000067225,ENSG00000278540,ENSG00000111716,ENSG00000111275	PKM,ACACA,LDHB,ALDH2
ko05014	Amyotrophic lateral sclerosis (ALS)	5/232	59/7736	0.0313121	0.341587	ENSG00000121691,ENSG00000277586,ENSG00000067182,ENSG00000164305,ENSG00000108984	CAT,NEFL,TNFRSF1A,CASP3,MAP2K6
ko01040	Biosynthesis of unsaturated fatty acids	3/232	24/7736	0.0338725	0.353453	ENSG00000115425,ENSG00000136881,ENSG00000097021	PECR,BAAT,ACOT7
ko05203	Viral carcinogenesis	13/232	254/7736	0.0417557	0.417557	ENSG00000196890,ENSG00000276410,ENSG00000273703,ENSG00000075711,ENSG00000278588,ENSG00000067225,ENSG00000274641,ENSG00000112576,ENSG00000145604,ENSG00000187555,ENSG00000184678,ENSG00000164305,ENSG00000124635	HIST3H2BB,HIST1H2BB,HIST1H2BM,DLG1,HIST1H2BI,PKM,HIST1H2BO,CCND3,SKP2,USP7,HIST2H2BE,CASP3,HIST1H2BJ
ko00270	Cysteine and methionine metabolism	4/232	46/7736	0.0481943	0.431042	ENSG00000101444,ENSG00000168906,ENSG00000135094,ENSG00000111716	AHCY,MAT2A,SDS,LDHB
ko00330	Arginine and proline metabolism	4/232	46/7736	0.0481943	0.431042	ENSG00000116771,ENSG00000111275,ENSG00000065154,ENSG00000122884	AGMAT,ALDH2,OAT,P4HA1
ko00430	Taurine and hypotaurine metabolism	2/232	12/7736	0.0484923	0.431042	ENSG00000136881,ENSG00000100031	BAAT,GGT1

## Sheet: Table1_v2 downregulated pathway
Table1_v2 the 54 significantly downregulated pathways
id	Description	Significant	Annotated	Pvalue	Qvalue	Signi_id	Signi_symbol
ko04668	TNF signaling pathway	20/353	122/7736	5.28275e-07	0.000121781	ENSG00000177606,ENSG00000118503,ENSG00000110330,ENSG00000184557,ENSG00000100906,ENSG00000271503,ENSG00000163739,ENSG00000090339,ENSG00000081041,ENSG00000127191,ENSG00000073756,ENSG00000184371,ENSG00000056558,ENSG00000136244,ENSG00000171608,ENSG00000109320,ENSG00000163734,ENSG00000164400,ENSG00000023445,ENSG00000171223	JUN,TNFAIP3,BIRC2,SOCS3,NFKBIA,CCL5,CXCL1,ICAM1,CXCL2,TRAF2,PTGS2,CSF1,TRAF1,IL6,PIK3CD,NFKB1,CXCL3,CSF2,BIRC3,JUNB
ko05132	Salmonella infection	15/353	92/7736	1.52246e-05	0.001192	ENSG00000177606,ENSG00000103490,ENSG00000169429,ENSG00000163739,ENSG00000126214,ENSG00000081041,ENSG00000241553,ENSG00000104067,ENSG00000115008,ENSG00000136244,ENSG00000109320,ENSG00000163466,ENSG00000163734,ENSG00000164400,ENSG00000027697	JUN,PYCARD,CXCL8,CXCL1,KLC1,CXCL2,ARPC4,TJP1,IL1A,IL6,NFKB1,ARPC2,CXCL3,CSF2,IFNGR1
ko04210	Apoptosis	20/353	151/7736	1.55124e-05	0.001192	ENSG00000177606,ENSG00000120889,ENSG00000110330,ENSG00000171552,ENSG00000096433,ENSG00000164733,ENSG00000100906,ENSG00000174080,ENSG00000175197,ENSG00000141682,ENSG00000140379,ENSG00000127191,ENSG00000143384,ENSG00000116717,ENSG00000163131,ENSG00000056558,ENSG00000171608,ENSG00000178607,ENSG00000109320,ENSG00000023445	JUN,TNFRSF10B,BIRC2,BCL2L1,ITPR3,CTSB,NFKBIA,CTSF,DDIT3,PMAIP1,BCL2A1,TRAF2,MCL1,GADD45A,CTSS,TRAF1,PIK3CD,ERN1,NFKB1,BIRC3
ko04380	Osteoclast differentiation	21/353	181/7736	7.14406e-05	0.00304557	ENSG00000177606,ENSG00000175592,ENSG00000184557,ENSG00000077150,ENSG00000083799,ENSG00000100906,ENSG00000159110,ENSG00000092969,ENSG00000105397,ENSG00000125740,ENSG00000127191,ENSG00000132170,ENSG00000115008,ENSG00000184371,ENSG00000075426,ENSG00000171608,ENSG00000187098,ENSG00000109320,ENSG00000027697,ENSG00000171223,ENSG00000104856	JUN,FOSL1,SOCS3,NFKB2,CYLD,NFKBIA,IFNAR2,TGFB2,TYK2,FOSB,TRAF2,PPARG,IL1A,CSF1,FOSL2,PIK3CD,MITF,NFKB1,IFNGR1,JUNB,RELB
ko05202	Transcriptional misregulation in cancers	20/353	169/7736	8.02864e-05	0.00304557	ENSG00000171552,ENSG00000197409,ENSG00000175197,ENSG00000169429,ENSG00000140379,ENSG00000139083,ENSG00000273983,ENSG00000108654,ENSG00000132170,ENSG00000168283,ENSG00000056558,ENSG00000136244,ENSG00000175832,ENSG00000116809,ENSG00000109320,ENSG00000164120,ENSG00000244405,ENSG00000164400,ENSG00000133895,ENSG00000144802	BCL2L1,HIST1H3D,DDIT3,CXCL8,BCL2A1,ETV6,HIST1H3G,DDX5,PPARG,BMI1,TRAF1,IL6,ETV4,ZBTB17,NFKB1,HPGD,ETV5,CSF2,MEN1,NFKBIZ
ko04064	NF-kappa B signaling pathway	16/353	118/7736	8.29714e-05	0.00304557	ENSG00000118503,ENSG00000227507,ENSG00000110330,ENSG00000171552,ENSG00000077150,ENSG00000100906,ENSG00000169429,ENSG00000140379,ENSG00000090339,ENSG00000127191,ENSG00000073756,ENSG00000056558,ENSG00000109320,ENSG00000023445,ENSG00000121060,ENSG00000104856	TNFAIP3,LTB,BIRC2,BCL2L1,NFKB2,NFKBIA,CXCL8,BCL2A1,ICAM1,TRAF2,PTGS2,TRAF1,NFKB1,BIRC3,TRIM25,RELB
ko04066	HIF-1 signaling pathway	14/353	95/7736	9.24796e-05	0.00304557	ENSG00000159399,ENSG00000100644,ENSG00000108443,ENSG00000135930,ENSG00000187840,ENSG00000106366,ENSG00000108515,ENSG00000170525,ENSG00000136244,ENSG00000171608,ENSG00000109320,ENSG00000168610,ENSG00000146648,ENSG00000027697	HK2,HIF1A,RPS6KB1,EIF4E2,EIF4EBP1,SERPINE1,ENO3,PFKFB3,IL6,PIK3CD,NFKB1,STAT3,EGFR,IFNGR1
ko05222	Small cell lung cancer	13/353	85/7736	0.000111465	0.00321196	ENSG00000110330,ENSG00000171552,ENSG00000150093,ENSG00000100906,ENSG00000115414,ENSG00000127191,ENSG00000073756,ENSG00000056558,ENSG00000171608,ENSG00000109320,ENSG00000058085,ENSG00000005884,ENSG00000023445	BIRC2,BCL2L1,ITGB1,NFKBIA,FN1,TRAF2,PTGS2,TRAF1,PIK3CD,NFKB1,LAMC2,ITGA3,BIRC3
ko05134	Legionellosis	11/353	69/7736	0.000257333	0.00659134	ENSG00000077150,ENSG00000100906,ENSG00000103490,ENSG00000169429,ENSG00000125730,ENSG00000163739,ENSG00000081041,ENSG00000143761,ENSG00000136244,ENSG00000109320,ENSG00000163734	NFKB2,NFKBIA,PYCARD,CXCL8,C3,CXCL1,CXCL2,ARF1,IL6,NFKB1,CXCL3
ko04933	AGE-RAGE signaling pathway in diabetic complications	14/353	109/7736	0.000406432	0.00936933	ENSG00000177606,ENSG00000092969,ENSG00000169429,ENSG00000115414,ENSG00000090339,ENSG00000106366,ENSG00000115008,ENSG00000120738,ENSG00000136244,ENSG00000171608,ENSG00000109320,ENSG00000168610,ENSG00000171132,ENSG00000117525	JUN,TGFB2,CXCL8,FN1,ICAM1,SERPINE1,IL1A,EGR1,IL6,PIK3CD,NFKB1,STAT3,PRKCE,F3
ko05206	MicroRNAs in cancer	16/353	138/7736	0.000519272	0.0108824	ENSG00000026508,ENSG00000136158,ENSG00000092969,ENSG00000161638,ENSG00000143384,ENSG00000073756,ENSG00000168283,ENSG00000147889,ENSG00000139514,ENSG00000109320,ENSG00000168610,ENSG00000100311,ENSG00000146648,ENSG00000171132,ENSG00000140416,ENSG00000165119	CD44,SPRY2,TGFB2,ITGA5,MCL1,PTGS2,BMI1,CDKN2A,SLC7A1,NFKB1,STAT3,PDGFB,EGFR,PRKCE,TPM1,HNRNPK
ko04621	NOD-like receptor signaling pathway	10/353	66/7736	0.000740202	0.0136295	ENSG00000118503,ENSG00000110330,ENSG00000100906,ENSG00000103490,ENSG00000271503,ENSG00000169429,ENSG00000136244,ENSG00000104825,ENSG00000109320,ENSG00000023445	TNFAIP3,BIRC2,NFKBIA,PYCARD,CCL5,CXCL8,IL6,NFKBIB,NFKB1,BIRC3
ko04931	Insulin resistance	14/353	116/7736	0.000768603	0.0136295	ENSG00000184557,ENSG00000108443,ENSG00000100906,ENSG00000101255,ENSG00000131459,ENSG00000072310,ENSG00000179295,ENSG00000173281,ENSG00000136244,ENSG00000171608,ENSG00000109320,ENSG00000168610,ENSG00000171132,ENSG00000140284	SOCS3,RPS6KB1,NFKBIA,TRIB3,GFPT2,SREBF1,PTPN11,PPP1R3B,IL6,PIK3CD,NFKB1,STAT3,PRKCE,SLC27A2
ko01521	EGFR tyrosine kinase inhibitor resistance	11/353	79/7736	0.000847973	0.0139629	ENSG00000171552,ENSG00000157168,ENSG00000108443,ENSG00000135930,ENSG00000187840,ENSG00000136244,ENSG00000171608,ENSG00000168610,ENSG00000100311,ENSG00000163235,ENSG00000146648	BCL2L1,NRG1,RPS6KB1,EIF4E2,EIF4EBP1,IL6,PIK3CD,STAT3,PDGFB,TGFA,EGFR
ko04013	MAPK signaling pathway - fly	11/353	81/7736	0.0010487	0.0161168	ENSG00000177606,ENSG00000138032,ENSG00000083799,ENSG00000136158,ENSG00000134954,ENSG00000164924,ENSG00000139083,ENSG00000179295,ENSG00000143507,ENSG00000079432,ENSG00000146648	JUN,PPM1B,CYLD,SPRY2,ETS1,YWHAZ,ETV6,PTPN11,DUSP10,CIC,EGFR
ko05410	Hypertrophic cardiomyopathy (HCM)	11/353	83/7736	0.00128711	0.0176033	ENSG00000130433,ENSG00000150093,ENSG00000170624,ENSG00000092969,ENSG00000082781,ENSG00000161638,ENSG00000173402,ENSG00000143549,ENSG00000136244,ENSG00000005884,ENSG00000140416	CACNG6,ITGB1,SGCD,TGFB2,ITGB5,ITGA5,DAG1,TPM3,IL6,ITGA3,TPM1
ko04060	Cytokine-cytokine receptor interaction	25/353	286/7736	0.00129814	0.0176033	ENSG00000120889,ENSG00000196083,ENSG00000227507,ENSG00000095752,ENSG00000159110,ENSG00000006327,ENSG00000092969,ENSG00000271503,ENSG00000169429,ENSG00000163739,ENSG00000081041,ENSG00000145623,ENSG00000174564,ENSG00000115008,ENSG00000184371,ENSG00000136244,ENSG00000113594,ENSG00000146072,ENSG00000049249,ENSG00000163734,ENSG00000163735,ENSG00000164400,ENSG00000100311,ENSG00000146648,ENSG00000027697	TNFRSF10B,IL1RAP,LTB,IL11,IFNAR2,TNFRSF12A,TGFB2,CCL5,CXCL8,CXCL1,CXCL2,OSMR,IL20RB,IL1A,CSF1,IL6,LIFR,TNFRSF21,TNFRSF9,CXCL3,CXCL5,CSF2,PDGFB,EGFR,IFNGR1
ko04630	Jak-STAT signaling pathway	16/353	155/7736	0.00182432	0.0230289	ENSG00000184557,ENSG00000171552,ENSG00000095752,ENSG00000159110,ENSG00000105397,ENSG00000120833,ENSG00000179295,ENSG00000145623,ENSG00000143384,ENSG00000174564,ENSG00000136244,ENSG00000171608,ENSG00000113594,ENSG00000164400,ENSG00000168610,ENSG00000027697	SOCS3,BCL2L1,IL11,IFNAR2,TYK2,SOCS2,PTPN11,OSMR,MCL1,IL20RB,IL6,PIK3CD,LIFR,CSF2,STAT3,IFNGR1
ko04012	ErbB signaling pathway	11/353	87/7736	0.00189804	0.0230289	ENSG00000177606,ENSG00000157168,ENSG00000108443,ENSG00000113070,ENSG00000143322,ENSG00000124882,ENSG00000187840,ENSG00000109321,ENSG00000171608,ENSG00000163235,ENSG00000146648	JUN,NRG1,RPS6KB1,HBEGF,ABL2,EREG,EIF4EBP1,AREG,PIK3CD,TGFA,EGFR
ko05131	Shigellosis	9/353	64/7736	0.00230995	0.0266252	ENSG00000026508,ENSG00000150093,ENSG00000100906,ENSG00000169429,ENSG00000161638,ENSG00000241553,ENSG00000104825,ENSG00000109320,ENSG00000163466	CD44,ITGB1,NFKBIA,CXCL8,ITGA5,ARPC4,NFKBIB,NFKB1,ARPC2
ko05205	Proteoglycans in cancer	19/353	205/7736	0.00251743	0.0266853	ENSG00000100644,ENSG00000026508,ENSG00000108443,ENSG00000096433,ENSG00000150093,ENSG00000113070,ENSG00000092969,ENSG00000124145,ENSG00000115414,ENSG00000082781,ENSG00000179295,ENSG00000161638,ENSG00000108654,ENSG00000126458,ENSG00000063046,ENSG00000105971,ENSG00000171608,ENSG00000168610,ENSG00000146648	HIF1A,CD44,RPS6KB1,ITPR3,ITGB1,HBEGF,TGFB2,SDC4,FN1,ITGB5,PTPN11,ITGA5,DDX5,RRAS,EIF4B,CAV2,PIK3CD,STAT3,EGFR
ko05164	Influenza A	23/353	268/7736	0.00254668	0.0266853	ENSG00000177606,ENSG00000198563,ENSG00000120889,ENSG00000184557,ENSG00000100906,ENSG00000159110,ENSG00000103490,ENSG00000271503,ENSG00000105397,ENSG00000169429,ENSG00000090339,ENSG00000160917,ENSG00000115008,ENSG00000136244,ENSG00000171608,ENSG00000104825,ENSG00000242574,ENSG00000114030,ENSG00000109320,ENSG00000110713,ENSG00000121060,ENSG00000027697,ENSG00000101146	JUN,DDX39B,TNFRSF10B,SOCS3,NFKBIA,IFNAR2,PYCARD,CCL5,TYK2,CXCL8,ICAM1,CPSF4,IL1A,IL6,PIK3CD,NFKBIB,HLA-DMB,KPNA1,NFKB1,NUP98,TRIM25,IFNGR1,RAE1
ko05412	Arrhythmogenic right ventricular cardiomyopathy (ARVC)	9/353	66/7736	0.00286596	0.0287252	ENSG00000130433,ENSG00000150093,ENSG00000170624,ENSG00000082781,ENSG00000161638,ENSG00000173402,ENSG00000152661,ENSG00000005884,ENSG00000170558	CACNG6,ITGB1,SGCD,ITGB5,ITGA5,DAG1,GJA1,ITGA3,CDH2
ko00970	Aminoacyl-tRNA biosynthesis	8/353	55/7736	0.00322754	0.0310013	ENSG00000110619,ENSG00000113643,ENSG00000170445,ENSG00000166986,ENSG00000031698,ENSG00000196305,ENSG00000059691,ENSG00000090861	CARS,RARS,HARS,MARS,SARS,IARS,GATB,AARS
ko04512	ECM-receptor interaction	10/353	84/7736	0.0046864	0.0415515	ENSG00000026508,ENSG00000150093,ENSG00000124145,ENSG00000115414,ENSG00000082781,ENSG00000161638,ENSG00000173402,ENSG00000058085,ENSG00000142173,ENSG00000005884	CD44,ITGB1,SDC4,FN1,ITGB5,ITGA5,DAG1,LAMC2,COL6A2,ITGA3
ko04640	Hematopoietic cell lineage	10/353	84/7736	0.0046864	0.0415515	ENSG00000026508,ENSG00000095752,ENSG00000010278,ENSG00000161638,ENSG00000115008,ENSG00000184371,ENSG00000136244,ENSG00000164400,ENSG00000005884,ENSG00000166825	CD44,IL11,CD9,ITGA5,IL1A,CSF1,IL6,CSF2,ITGA3,ANPEP
ko05414	Dilated cardiomyopathy (DCM)	10/353	86/7736	0.00554627	0.046425	ENSG00000130433,ENSG00000150093,ENSG00000170624,ENSG00000092969,ENSG00000082781,ENSG00000161638,ENSG00000173402,ENSG00000143549,ENSG00000005884,ENSG00000140416	CACNG6,ITGB1,SGCD,TGFB2,ITGB5,ITGA5,DAG1,TPM3,ITGA3,TPM1
ko04212	Longevity regulating pathway - worm	9/353	73/7736	0.00568575	0.046425	ENSG00000169715,ENSG00000100644,ENSG00000108443,ENSG00000164924,ENSG00000187193,ENSG00000219200,ENSG00000170296,ENSG00000125148,ENSG00000171608	MT1E,HIF1A,RPS6KB1,YWHAZ,MT1X,RNASEK,GABARAP,MT2A,PIK3CD
ko04151	PI3K-Akt signaling pathway	26/353	337/7736	0.00584023	0.046425	ENSG00000171552,ENSG00000108443,ENSG00000150093,ENSG00000159110,ENSG00000135930,ENSG00000115414,ENSG00000082781,ENSG00000164924,ENSG00000068971,ENSG00000161638,ENSG00000187840,ENSG00000145623,ENSG00000143384,ENSG00000128245,ENSG00000142627,ENSG00000184371,ENSG00000063046,ENSG00000136244,ENSG00000171608,ENSG00000109320,ENSG00000184349,ENSG00000058085,ENSG00000142173,ENSG00000005884,ENSG00000100311…	BCL2L1,RPS6KB1,ITGB1,IFNAR2,EIF4E2,FN1,ITGB5,YWHAZ,PPP2R5B,ITGA5,EIF4EBP1,OSMR,MCL1,YWHAH,EPHA2,CSF1,EIF4B,IL6,PIK3CD,NFKB1,EFNA5,LAMC2,COL6A2,ITGA3,PDGFB,EGFR
ko05212	Pancreatic cancer	8/353	63/7736	0.00748837	0.0575422	ENSG00000171552,ENSG00000092969,ENSG00000171608,ENSG00000147889,ENSG00000109320,ENSG00000168610,ENSG00000163235,ENSG00000146648	BCL2L1,TGFB2,PIK3CD,CDKN2A,NFKB1,STAT3,TGFA,EGFR
ko05120	Epithelial cell signaling in Helicobacter pylori infection	9/353	77/7736	0.00805872	0.0599273	ENSG00000177606,ENSG00000100906,ENSG00000113070,ENSG00000271503,ENSG00000169429,ENSG00000179295,ENSG00000104067,ENSG00000109320,ENSG00000146648	JUN,NFKBIA,HBEGF,CCL5,CXCL8,PTPN11,TJP1,NFKB1,EGFR
ko04622	RIG-I-like receptor signaling pathway	9/353	78/7736	0.00875521	0.0626468	ENSG00000083799,ENSG00000100906,ENSG00000187608,ENSG00000169429,ENSG00000145782,ENSG00000127191,ENSG00000104825,ENSG00000109320,ENSG00000121060	CYLD,NFKBIA,ISG15,CXCL8,ATG12,TRAF2,NFKBIB,NFKB1,TRIM25
ko05211	Renal cell carcinoma	8/353	65/7736	0.00902142	0.0626468	ENSG00000177606,ENSG00000100644,ENSG00000092969,ENSG00000179295,ENSG00000171608,ENSG00000100311,ENSG00000163235,ENSG00000154803	JUN,HIF1A,TGFB2,PTPN11,PIK3CD,PDGFB,TGFA,FLCN
ko04392	Hippo signaling pathway - multiple species	5/353	29/7736	0.00923969	0.0626468	ENSG00000150457,ENSG00000139926,ENSG00000137693,ENSG00000187079,ENSG00000213923	LATS2,FRMD6,YAP1,TEAD1,CSNK1E
ko05133	Pertussis	10/353	93/7736	0.00955978	0.0629652	ENSG00000177606,ENSG00000150093,ENSG00000103490,ENSG00000169429,ENSG00000125730,ENSG00000161638,ENSG00000115008,ENSG00000136244,ENSG00000109320,ENSG00000163735	JUN,ITGB1,PYCARD,CXCL8,C3,ITGA5,IL1A,IL6,NFKB1,CXCL5
ko00532	Glycosaminoglycan biosynthesis - chondroitin sulfate / dermatan sulfate	4/353	20/7736	0.0115521	0.0739738	ENSG00000169826,ENSG00000147408,ENSG00000111962,ENSG00000027847	CSGALNACT2,CSGALNACT1,UST,B4GALT7
ko05200	Pathways in cancer	28/353	392/7736	0.0118984	0.0741321	ENSG00000177606,ENSG00000110330,ENSG00000100644,ENSG00000171552,ENSG00000077150,ENSG00000150093,ENSG00000100906,ENSG00000092969,ENSG00000169429,ENSG00000115414,ENSG00000127191,ENSG00000143549,ENSG00000073756,ENSG00000132170,ENSG00000056558,ENSG00000136244,ENSG00000171608,ENSG00000147889,ENSG00000187098,ENSG00000109320,ENSG00000058085,ENSG00000005884,ENSG00000168610,ENSG00000167034,ENSG00000100311…	JUN,BIRC2,HIF1A,BCL2L1,NFKB2,ITGB1,NFKBIA,TGFB2,CXCL8,FN1,TRAF2,TPM3,PTGS2,PPARG,TRAF1,IL6,PIK3CD,CDKN2A,MITF,NFKB1,LAMC2,ITGA3,STAT3,NKX3-1,PDGFB,TGFA,EGFR,BIRC3
ko04710	Circadian rhythm	5/353	31/7736	0.0122728	0.0744529	ENSG00000179094,ENSG00000008405,ENSG00000134107,ENSG00000126368,ENSG00000213923	PER1,CRY1,BHLHE40,NR1D1,CSNK1E
ko04623	Cytosolic DNA-sensing pathway	8/353	69/7736	0.0127746	0.0755096	ENSG00000100906,ENSG00000103490,ENSG00000271503,ENSG00000168495,ENSG00000186141,ENSG00000136244,ENSG00000104825,ENSG00000109320	NFKBIA,PYCARD,CCL5,POLR3D,POLR3C,IL6,NFKBIB,NFKB1
ko05142	Chagas disease (American trypanosomiasis)	11/353	113/7736	0.0137833	0.0794351	ENSG00000177606,ENSG00000100906,ENSG00000092969,ENSG00000271503,ENSG00000169429,ENSG00000125730,ENSG00000106366,ENSG00000136244,ENSG00000171608,ENSG00000109320,ENSG00000027697	JUN,NFKBIA,TGFB2,CCL5,CXCL8,C3,SERPINE1,IL6,PIK3CD,NFKB1,IFNGR1
ko05169	Epstein-Barr virus infection	19/353	245/7736	0.0163507	0.0909606	ENSG00000177606,ENSG00000118503,ENSG00000026508,ENSG00000077150,ENSG00000100906,ENSG00000105397,ENSG00000187555,ENSG00000164924,ENSG00000090339,ENSG00000127191,ENSG00000128245,ENSG00000168495,ENSG00000186141,ENSG00000056558,ENSG00000171608,ENSG00000104825,ENSG00000109320,ENSG00000168610,ENSG00000104856	JUN,TNFAIP3,CD44,NFKB2,NFKBIA,TYK2,USP7,YWHAZ,ICAM1,TRAF2,YWHAH,POLR3D,POLR3C,TRAF1,PIK3CD,NFKBIB,NFKB1,STAT3,RELB
ko04390	Hippo signaling pathway	13/353	147/7736	0.0165723	0.0909606	ENSG00000153162,ENSG00000150457,ENSG00000139926,ENSG00000092969,ENSG00000164924,ENSG00000137693,ENSG00000106366,ENSG00000109321,ENSG00000118523,ENSG00000187079,ENSG00000128245,ENSG00000132535,ENSG00000213923	BMP6,LATS2,FRMD6,TGFB2,YWHAZ,YAP1,SERPINE1,AREG,CTGF,TEAD1,YWHAH,DLG4,CSNK1E
ko05162	Measles	13/353	150/7736	0.019298	0.103458	ENSG00000120889,ENSG00000118503,ENSG00000100906,ENSG00000159110,ENSG00000105397,ENSG00000115008,ENSG00000136244,ENSG00000171608,ENSG00000104825,ENSG00000109320,ENSG00000168610,ENSG00000147677,ENSG00000027697	TNFRSF10B,TNFAIP3,NFKBIA,IFNAR2,TYK2,IL1A,IL6,PIK3CD,NFKBIB,NFKB1,STAT3,EIF3H,IFNGR1
ko05100	Bacterial invasion of epithelial cells	8/353	76/7736	0.0219144	0.114815	ENSG00000168385,ENSG00000150093,ENSG00000115414,ENSG00000161638,ENSG00000241553,ENSG00000105971,ENSG00000171608,ENSG00000163466	SEPT2,ITGB1,FN1,ITGA5,ARPC4,CAV2,PIK3CD,ARPC2
ko05203	Viral carcinogenesis	19/353	254/7736	0.0229643	0.117642	ENSG00000177606,ENSG00000077150,ENSG00000100906,ENSG00000141682,ENSG00000187555,ENSG00000164924,ENSG00000125730,ENSG00000127191,ENSG00000277224,ENSG00000204568,ENSG00000128245,ENSG00000056558,ENSG00000171608,ENSG00000147889,ENSG00000140307,ENSG00000109320,ENSG00000270882,ENSG00000168610,ENSG00000165119	JUN,NFKB2,NFKBIA,PMAIP1,USP7,YWHAZ,C3,TRAF2,HIST1H2BF,MRPS18B,YWHAH,TRAF1,PIK3CD,CDKN2A,GTF2A2,NFKB1,HIST2H4A,STAT3,HNRNPK
ko05160	Hepatitis C	12/353	141/7736	0.0272371	0.135304	ENSG00000184557,ENSG00000163347,ENSG00000100906,ENSG00000159110,ENSG00000105397,ENSG00000169429,ENSG00000127191,ENSG00000171608,ENSG00000109320,ENSG00000197822,ENSG00000168610,ENSG00000146648	SOCS3,CLDN1,NFKBIA,IFNAR2,TYK2,CXCL8,TRAF2,PIK3CD,NFKB1,OCLN,STAT3,EGFR
ko05030	Cocaine addiction	6/353	51/7736	0.0275859	0.135304	ENSG00000177606,ENSG00000105464,ENSG00000125740,ENSG00000184845,ENSG00000109320,ENSG00000132535	JUN,GRIN2D,FOSB,DRD1,NFKB1,DLG4
ko04624	Toll and Imd signaling pathway	5/353	39/7736	0.0309524	0.148653	ENSG00000177606,ENSG00000110330,ENSG00000100906,ENSG00000109320,ENSG00000023445	JUN,BIRC2,NFKBIA,NFKB1,BIRC3
ko04920	Adipocytokine signaling pathway	8/353	83/7736	0.0349225	0.164297	ENSG00000110931,ENSG00000184557,ENSG00000100906,ENSG00000179295,ENSG00000127191,ENSG00000104825,ENSG00000109320,ENSG00000168610	CAMKK2,SOCS3,NFKBIA,PTPN11,TRAF2,NFKBIB,NFKB1,STAT3
ko00760	Nicotinate and nicotinamide metabolism	4/353	29/7736	0.041109	0.189363	ENSG00000112992,ENSG00000135318,ENSG00000109743,ENSG00000076685	NNT,NT5E,BST1,NT5C2
ko05220	Chronic myeloid leukemia	7/353	71/7736	0.0422875	0.189363	ENSG00000171552,ENSG00000100906,ENSG00000092969,ENSG00000179295,ENSG00000171608,ENSG00000147889,ENSG00000109320	BCL2L1,NFKBIA,TGFB2,PTPN11,PIK3CD,CDKN2A,NFKB1
ko00240	Pyrimidine metabolism	9/353	102/7736	0.0427149	0.189363	ENSG00000188641,ENSG00000148229,ENSG00000171793,ENSG00000135318,ENSG00000167325,ENSG00000168495,ENSG00000186141,ENSG00000076685,ENSG00000183696	DPYD,POLE3,CTPS1,NT5E,RRM1,POLR3D,POLR3C,NT5C2,UPP1
ko01503	Cationic antimicrobial peptide (CAMP) resistance	1/353	1/7736	0.0456308	0.198474	ENSG00000196262	PPIA
ko00562	Inositol phosphate metabolism	7/353	73/7736	0.04801	0.204955	ENSG00000109452,ENSG00000143398,ENSG00000103502,ENSG00000078269,ENSG00000171608,ENSG00000105655,ENSG00000104331	INPP4B,PIP5K1A,CDIPT,SYNJ2,PIK3CD,ISYNA1,IMPAD1
