# Supplementary material for: A Novel Long Non-coding RNA, MSTRG.51053.2 Regulates Cisplatin Resistance by Sponging the miR-432-5p in Non-small Cell Lung Cancer Cells
Source: Front Oncol. 2020 Feb 25;10:215. doi: 10.3389/fonc.2020.00215 (PMC7052009; doi:10.3389/fonc.2020.00215)
Supplement: Supplementary file 2 [file Table_2.xls]

## Sheet: Table 2_v1
Table 2_v1 The constructed ceRNA network
lncRNA_gene_name	mRNA_gene_name	intersect_miRNA	p_adjusted_value_of_shared_miRNAs	correlation	p_adjusted_value_of_positive_correlation
PPAN	ABCG2	hsa-miR-665	0.00869565	0.961163	0.00223317
MSTRG.12221.1	ABCG2	hsa-miR-665	0.00869565	0.977038	0.000784835
MSTRG.35128.1	FXYD2	hsa-miR-432-5p,hsa-miR-485-5p	0.00839054	0.998658	2.7e-06
FPGS	FXYD2	hsa-miR-432-5p,hsa-miR-485-5p	0.00686499	0.982157	0.000474721
ROBO1	FXYD2	hsa-miR-432-5p,hsa-miR-485-5p	0.000915332	0.975757	0.000874458
MIR34AHG	FXYD2	hsa-miR-432-5p,hsa-miR-485-5p	0.00686499	0.973999	0.00100529
MSTRG.51053.2	MGST3	hsa-miR-432-5p	0.00869565	0.968037	0.00151608
TGFBI	ALDH3A1	hsa-miR-299-3p,hsa-miR-665	0.00228833	0.969873	0.00134782
FPGS	ALDH3A1	hsa-miR-299-3p,hsa-miR-665	0.00686499	0.98092	0.000542616
